# Supplementary material for: Distinct roles of monkey OFC-subcortical pathways in adaptive behavior
Source: Nat Commun. 2024 Aug 28;15:6487. doi: 10.1038/s41467-024-50505-8 (PMC11358305; doi:10.1038/s41467-024-50505-8)
Supplement: Supplementary file 4 — Source Data [file 41467_2024_50505_MOESM4_ESM.xlsx]

## Sheet: Fig. 1b
MK#1	Session 1	Session 2	Session 3	Session 4	Session 5	Session 6	Session 7	Session 8		MK#2	Session 1	Session 2	Session 3	Session 4	Session 5	Session 6	Session 7	Session 8
10	30	80	20	50	70	80	40	40		10	70	40	40	50	40	70	40	80
20	100	70	50	60	70	40	50	60		20	60	20	60	70	30	30	70	50
30	100	70	70	60	40	80	60	70		30	20	60	70	90	60	70	30	40
40	100	80	90	70	40	90	70	80		40	50	80	90	100	80	70	80	60
50	90	70	100	50	50	100	80	80		50	90	80	60	100	90	40	60	60
60	100	90	80	60	80	100	80	70		60	30	90	70	80	60	80	100	50
70	90	70	70	80	90	100	90	90		70	90	80	90	80	90	100	80	50
80	90	90	80	80	100	90	80	60		80	60	90	70	90	80	70	90	70
90	80	80	90	100	90	100	60	90		90	80	90	80	100	90	90	100	90
100	30	30	50	60	60	40	30	40		100	10	20	0	10	50	30	30	30
110	40	70	80	50	80	50	60	70		110	70	80	50	70	70	50	20	60
120	40	80	70	60	60	80	60	60		120	70	80	80	60	60	80	40	60
130	50	90	90	20	100	80	60	70		130	80	90	70	70	50	100	70	60
140	50	90	90	40	80	60	60	60		140	80	70	70	80	80	80	70	60
150	70	90	90	60	80	60	70	70		150	60	100	70	90	80	100	80	70
160	60	80	90	70	80	90	70	90		160	80	70	50	80	80	90	80	80
170	70	80	100	80	100	100	80	80		170	80	60	80	80	70	90	70	90
180	50	90	90	60	90	90	70	70		180	80	90	90	100	100	90	90	80
190	80	90	90	70	80	60	80	70		190	70	100	90	70	90	60	90	100
200	80	90	90	80	90	90	70	80		200	90	80	70	90	100	90	90	90
210	60	90	90	70	90	100	70	80		210	80	90	90	60	90	100	90	90
220	70	100	90	80	100	100	80	80		220	90	90	90	70	50	80	90	90
230	80	80	90	90	100	100	80	80		230	80	100	90	90	80	80	90	90
240	90	100	100	90	100	100	60	80		240	90	90	80	70	70	80	80	90
250	50	80	90	90	100	100	90	80		250	90	100	90	90	90	90	100	90
260	90	90	90	60	90	80	70	70		260	100	100	90	90	100	100	100	90
270	50	100	90	80	100	100	50	80		270	100	90	100	100	100	70	80	90
280	80	100	90	60	90	100	60	80		280	100	100	90	90	90	50	90	80
290	80	90	100	100	100	90	70	80		290	90	90	100	60	90	60	90	80
300	50	60	100	100	100	80	60	90		300	90	90	90	90	100	80	70	80
trials										trials

## Sheet: Fig. 1c
MK#1	Session 1	Session 2	Session 3	Session 4	Session 5	Session 6	Session 7		MK#2	Session 1	Session 2	Session 3	Session 4	Session 5	Session 6	Session 7
-10	66.6667	87.5	91.6667	85.7143	100	71.4286	100		-10	100	90.9091	75	100	91.6667	90.9091	84.6154
-9	77.7778	100	100	100	100	71.4286	100		-9	100	81.8182	87.5	100	100	72.7273	84.6154
-8	66.6667	87.5	83.3333	71.4286	85.7143	100	71.4286		-8	100	90.9091	87.5	83.3333	66.6667	100	92.3077
-7	100	100	83.3333	100	85.7143	100	85.7143		-7	28.5714	81.8182	87.5	83.3333	75	90.9091	100
-6	77.7778	100	100	100	85.7143	100	71.4286		-6	100	100	87.5	75	83.3333	81.8182	100
-5	100	87.5	83.3333	85.7143	71.4286	100	85.7143		-5	85.7143	90.9091	87.5	66.6667	91.6667	90.9091	69.2308
-4	88.8889	87.5	100	100	100	100	85.7143		-4	71.4286	63.6364	87.5	91.6667	91.6667	100	92.3077
-3	77.7778	87.5	75	100	100	85.7143	85.7143		-3	100	90.9091	87.5	58.3333	75	63.6364	84.6154
-2	77.7778	87.5	91.6667	100	85.7143	85.7143	100		-2	71.4286	90.9091	100	75	75	90.9091	76.9231
-1	100	87.5	91.6667	85.7143	100	85.7143	85.7143		-1	85.7143	81.8182	100	83.3333	83.3333	90.9091	84.6154
1	22.2222	12.5	16.6667	42.8571	14.2857	0	28.5714		1	0	18.1818	37.5	16.6667	16.6667	9.09091	38.4615
2	55.5556	50	75	42.8571	28.5714	28.5714	14.2857		2	57.1429	36.3636	50	58.3333	66.6667	18.1818	53.8462
3	77.7778	62.5	100	57.1429	71.4286	85.7143	85.7143		3	71.4286	63.6364	50	75	58.3333	54.5455	76.9231
4	88.8889	75	75	57.1429	71.4286	42.8571	85.7143		4	71.4286	72.7273	37.5	75	75	90.9091	76.9231
5	77.7778	62.5	75	57.1429	71.4286	71.4286	57.1429		5	85.7143	100	62.5	75	66.6667	81.8182	92.3077
6	88.8889	62.5	58.3333	71.4286	71.4286	71.4286	71.4286		6	85.7143	63.6364	75	83.3333	91.6667	81.8182	92.3077
7	77.7778	62.5	83.3333	100	85.7143	71.4286	100		7	71.4286	72.7273	87.5	83.3333	83.3333	100	92.3077
8	88.8889	75	91.6667	57.1429	85.7143	71.4286	100		8	71.4286	81.8182	75	91.6667	91.6667	90.9091	84.6154
9	66.6667	75	91.6667	57.1429	100	85.7143	100		9	85.7143	81.8182	62.5	100	100	81.8182	100
10	66.6667	75	91.6667	71.4286	71.4286	71.4286	57.1429		10	57.1429	90.9091	75	100	83.3333	90.9091	92.3077
trials									trials

## Sheet: Fig. 1d
				MK#1	Session 1	Session 2	Session 3	Session 4	Session 5	Session 6	Session 7	Session 8		MK#2	Session 1	Session 2	Session 3	Session 4	Session 5	Session 6	Session 7	Session 8
	EXP	INF		10	55.8	65.7	53.8	50.6	50.4	51.7	50.8	50.7		10	49.2	52.8	53.8	51.4	65.5	53.1	54.9	50.8
Mk#1	87.3371	12.6629		20	62.6	77.7	62.5	59.7	55.5	63.5	58.3	53		20	51.8	60.3	63.7	65.2	75.4	57.7	60.5	53
Mk#2	75.7951	24.2049		30	69.4	85.2	70.2	56.8	57.8	69.1	59.6	51.3		30	53.4	66.7	69.7	71.2	79.2	62.4	65.8	54.2
				40	78.2	85.7	75.4	65.6	62.8	74.7	63	53.2		40	53.3	69.6	72.3	78	81	68.6	69.1	53.5
				50	81.3	87.2	80.2	67.5	65.7	80.4	68.2	54.6		50	56.9	72.6	73.6	81.8	82.2	68.8	70.3	58.4
				60	84.9	87.6	81.7	71.3	68.7	83.6	68.8	54.4		60	57.7	77.2	76.8	84.5	83.9	73.5	77.1	57.8
				70	86.3	89.1	83.4	74.6	67.8	83.7	72.8	54.7		70	58.2	79.9	76.5	85.4	84.6	74.1	79.1	61.2
				80	87.5	90.1	83.6	74.6	73.6	86.3	76.7	56.9		80	58.3	81.5	76.5	87.4	83.3	76.7	81.6	62.4
				90	90	88.6	85.6	78	75.4	88.9	78	58.1		90	61.2	82.5	77.1	90.7	83.3	78.1	81.8	64.9
				100	25.1	31.8	17.5	25	27.5	19.2	28.3	42.2		100	42	27.6	18.7	28	37.6	39.3	19	34.2
				110	31.2	60	52.3	30.8	51.5	34.7	33.7	57.5		110	46.2	55.3	35.4	54.6	65.5	66.2	33	42.5
				120	38.8	70.7	66.3	40	66.1	46.3	39.4	62.8		120	57.5	66.1	45.6	67.2	72.8	74.4	41	53.8
				130	45	76.1	72.6	46.4	70.7	55.7	47.7	69.6		130	62.8	74.2	59.1	71.4	78.2	77.4	55.7	63.4
				140	52.3	83.6	77.1	50.6	74.7	65.1	53.9	75.7		140	67.7	78.1	63	76.5	79.1	79.5	61.9	67.2
				150	57.8	86.4	82.2	58.1	80.8	70.8	61.2	78.3		150	71.6	82.7	70.6	78.3	80.3	82.9	70.4	73.2
				160	63.3	86.1	86.2	61.7	83	75	64.7	81.9		160	78	86.3	77.9	78.6	79.5	80.2	71.7	78.6
				170	63.3	86.1	89.4	68.4	84.5	78.7	70.9	84.6		170	78.2	88.4	77.6	78.7	79.3	80.3	76.1	78.6
				180	66.6	85.8	91.2	71.4	86.2	80.8	73.3	88.1		180	80.1	88.3	82	79.5	80.6	82.7	78.6	82.5
				190	69.3	87.7	89.9	72.8	88	83.7	75.4	87.6		190	84.1	87.6	83.8	79.8	80.6	81	81.7	83.8
				200	72.6	86.3	90.8	74.7	88.8	85.9	78.2	90.6		200	84.9	89.5	82.4	80	80.5	81.4	81.5	85.3
				210	76.8	85.3	91.6	78.7	89	86.1	80.7	90.5		210	84.4	89.3	84.5	82	83.6	79.9	86.9	85.1
				220	75.6	86	90.7	79	90.8	85.3	79.7	90.1		220	86.1	87.7	84.2	79.4	82.7	82	85.4	86.5
				230	75.2	85.2	92.1	80.4	90	86.1	82.7	93		230	88.3	88.8	85.1	79.8	80.1	79.6	88.3	87.3
				240	77.1	88.1	91.8	82.2	88.6	86.4	83.2	92.2		240	87.8	89.3	86.9	80.9	82.9	78.8	88.7	88.3
				250	76.8	86.2	91.1	82.5	91.3	87.9	86.5	92.1		250	87.3	88.2	85.6	79.3	81	80.6	87.3	88.9
				260	77.4	86	92.4	82.3	89.9	88.3	86.3	92.4		260	88.3	90.6	86.4	79.5	81.9	82.7	87.9	88.8
				270	77.6	86.1	91.1	84.6	91.2	88	87.4	93.3		270	91	88.3	83.3	77.8	82.7	81.4	87.5	89.1
				280	78.7	86.2	91.1	83	91.3	87.3	87.9	94		280	91.2	86.5	87.7	81.5	81.2	80.3	88.8	88.8
				290	77	86.9	91.8	84.3	92.3	89.5	86.6	94.5		290	91.2	89	86.6	81.5	82.2	79.2	89.6	89.3
				300	80	87.9	91	83.7	91	88.8	88.8	94		300	90.3	87.8	84.7	81.9	81	80.3	89.7	87.6
				trials										trials

## Sheet: Fig. 1e
				MK#1	Session 1	Session 2	Session 3	Session 4	Session 5	Session 6	Session 7		MK#2	Session 1	Session 2	Session 3	Session 4	Session 5	Session 6	Session 7
				-10	80	87.5	85.1667	79.4286	73.5714	80	83		-10	72	75.3636	78.2857	77.75	87.25	87	89.7692
	EXP	INF		-9	82.5556	88.875	81.3333	76	74.1429	82.1429	89		-9	74.7143	79.1818	73.4286	80.3333	87.25	83.9091	90.2308
Mk#1	15.262	84.738		-8	76.6667	80.375	92	81.4286	78.1429	74.5714	78.7778		-8	70.2857	80.7273	69.1429	88.25	93.75	82.6364	88.3846
Mk#2	1.13645	98.8635		-7	85.1111	81.5	86.3333	76.1429	82	73.1429	81.7778		-7	75.1429	76.9091	77.8571	83.6667	82.5	79.0909	84.4615
				-6	87.1111	81.875	83.25	76.8571	81.4286	78.2857	78		-6	75.2857	86.4545	78.7143	88.5833	83.8333	88.3636	84.8461
				-5	77.4444	90	87.5	78.2857	82.8571	76.8571	84.3333		-5	72.5714	83.1818	72.8571	86.5833	89	82.8182	88.9231
				-4	81.7778	79.75	82.9167	80.8571	76.7143	77	83.8889		-4	69.4286	75.9091	76.7143	84.3333	88.3333	89.9091	87.0769
				-3	83.3333	81.25	85	75.5714	79.8571	80.4286	86.4444		-3	84.7143	80.7273	78.8571	84.5	85.8333	83.6364	84.8461
				-2	84.1111	78.875	89.8333	85.1429	81.7143	84.5714	75.4444		-2	69.2857	71.2727	80.1429	85.8333	81.6667	86.6364	92.1539
				-1	82.8889	80.875	83	77.5714	85.2857	81.1429	83.2222		-1	72.2857	76.6364	73.8571	81.75	88.8333	83.6364	88.3846
				1	21.4444	29.125	17.3333	23.5714	28	22.1429	31.2222		1	18.4286	23.3636	37.8571	23.1667	20.9167	11.1818	27.0769
				2	49.6667	38.5	66.75	39.4286	48.1429	37.7143	47.8889		2	64.5714	34.3636	47.5714	63.4167	57.5	33.9091	46.2308
				3	55.7778	44.625	75.5833	62.1429	57	60.8571	54.1111		3	72.5714	50.5455	52.8571	69.5833	64.6667	60.0909	58.6154
				4	64.4444	56.375	80.3333	62.8571	63.7143	67.2857	60.2222		4	77.7143	66.7273	58.1429	72.4167	69.3333	80.3636	64.1539
				5	76.2222	61.625	88.25	66	65.1429	68.7143	64.7778		5	71.7143	74.4545	60.5714	71.8333	67.9167	87.1818	70.1539
				6	81.3333	70.875	81.5	71.7143	84.1429	82.7143	81.8889		6	76.4286	68.8182	70.5714	87.1667	82.1667	83.1818	87.6154
				7	79	77.875	83.5	70.7143	76.8571	81.5714	81.8889		7	74.1429	80.5455	78.8571	82.75	79.9167	90.7273	91.6154
				8	74.2222	78.75	85.3333	75.7143	85.8571	72.4286	78.6667		8	80.1429	82.0909	68	86.8333	84.4167	84	88
				9	79.7778	80.375	83.9167	75.7143	72.5714	77	78.6667		9	73.1429	77.0909	69.7143	82.75	90.5	81.1818	85.6154
				10	91.6667	79.75	85.9167	75.8571	80	71.8571	78.3333		10	64.8571	79.5455	66.4286	89.6667	86.9167	82.0909	88.8461
				trials									trials

## Sheet: Fig. 2c
MK#1 Veh	Session 1	Session 2	Session 3	Session 4	Session 5	Session 6	Session 7		MK#1 DCZ	Session 1	Session 2	Session 3	Session 4	Session 5	Session 6	Session 7			MK#2 Veh	Session 1	Session 2	Session 3	Session 4	Session 5	Session 6	Session 7		MK#2 DCZ	Session 1	Session 2	Session 3	Session 4	Session 5	Session 6	Session 7
10	60	60	40	70	70	30	70		10	50	60	40	50	50	80	60			10	30	40	40	40	60	60	70		10	60	70	30	10	60	30	80
20	40	90	40	60	70	60	70		20	70	60	60	40	60	40	60			20	40	70	90	50	80	60	60		20	50	60	50	70	60	70	50
30	40	100	50	100	90	60	40		30	80	80	70	70	60	80	50			30	70	70	50	30	70	70	70		30	50	70	50	70	50	80	60
40	80	80	60	60	100	80	40		40	80	80	100	100	70	90	80			40	90	70	80	60	60	80	80		40	70	90	60	60	50	90	40
50	50	90	70	70	80	80	50		50	80	60	80	90	50	100	60			50	70	100	80	70	60	70	40		50	80	100	70	70	70	70	60
60	70	90	70	80	80	80	80		60	90	70	100	90	60	100	80			60	90	90	90	70	90	70	40		60	70	100	80	90	70	80	70
70	70	80	70	80	80	90	90		70	100	80	90	90	80	100	80			70	80	80	70	80	80	80	70		70	70	50	70	80	80	90	80
80	80	70	90	90	80	90	100		80	70	80	100	90	80	90	70			80	80	90	80	80	70	80	80		80	50	80	90	90	60	80	100
90	80	100	100	90	90	100	90		90	90	60	90	100	100	100	70			90	80	80	60	70	80	90	60		90	80	100	100	80	60	80	80
100	50	60	50	20	60	20	60		100	60	40	50	60	60	40	60			100	40	10	50	40	60	30	70		100	20	20	10	30	20	30	60
110	50	10	80	60	50	70	80		110	50	30	60	40	50	50	40			110	70	40	70	50	60	30	70		110	20	10	10	50	40	20	40
120	80	30	70	80	90	80	60		120	50	70	40	40	60	80	60			120	90	60	100	80	80	70	80		120	10	50	40	50	50	80	10
130	70	90	40	80	80	70	100		130	50	40	80	40	20	80	60			130	100	90	70	80	70	60	80		130	20	50	30	70	80	50	30
140	80	60	60	70	70	60	80		140	70	70	60	40	40	60	70			140	50	70	70	70	80	70	60		140	20	80	40	60	90	50	20
150	100	90	60	80	90	60	80		150	50	50	60	60	60	60	70			150	80	90	50	90	80	60	80		150	30	90	70	70	80	60	40
160	80	90	70	90	90	70	80		160	70	60	40	60	70	90	90			160	70	90	60	100	90	80	90		160	20	80	60	50	70	50	50
170	100	80	80	80	80	70	100		170	70	70	50	60	80	100	90			170	70	90	60	80	80	90	80		170	20	100	60	60	40	60	40
180	80	90	80	90	80	80	90		180	70	60	90	70	60	90	90			180	90	100	90	100	80	60	70		180	30	90	90	50	80	60	50
190	100	100	70	90	70	90	80		190	70	60	60	60	70	60	70			190	80	90	70	80	90	70	100		190	40	80	80	70	60	70	70
200	100	80	90	80	100	90	90		200	80	60	90	60	80	90	90			200	60	90	80	80	80	80	90		200	20	100	100	70	70	90	70
210	100	90	80	90	70	90	90		210	60	60	90	60	70	100	100			210	70	80	80	90	90	70	100		210	60	100	90	70	80	60	70
220	90	90	70	90	100	100	100		220	50	60	100	60	80	100	80			220	90	80	60	90	70	60	100		220	70	80	90	90	80	90	80
230	90	90	70	90	90	90	100		230	80	60	90	70	90	100	90			230	80	90	60	70	60	80	90		230	60	90	90	70	90	60	80
240	80	80	80	90	90	90	100		240	80	70	100	70	90	100	90			240	70	90	80	80	80	80	80		240	50	90	100	70	70	90	70
250	90	100	70	90	100	100	100		250	80	70	70	80	90	100	100			250	60	90	60	70	90	80	90		250	40	80	80	90	70	70	90
260	90	90	70	70	100	100	90		260	90	70	90	80	60	80	100			260	80	100	70	90	90	80	100		260	60	100	100	70	100	100	80
270	100	90	70	80	80	80	100		270	90	60	90	100	80	100	90			270	90	70	90	80	90	30	90		270	60	90	90	80	90	70	90
280	100	100	90	80	80	70	90		280	90	50	80	80	60	100	90			280	60	50	90	80	60	60	70		280	90	90	90	100	90	70	90
290	100	90	90	100	90	70	100		290	100	50	50	80	100	90	100			290	80	60	80	70	60	60	80		290	100	100	90	90	90	90	90
300	100	90	90	100	90	80	100		300	100	70	40	80	100	80	90			300	70	70	60	90	80	60	90		300	90	100	100	70	100	80	100
trials									trials										trials									trials

## Sheet: Fig. 2d
MK#1 Veh	Session 1	Session 2	Session 3	Session 4	Session 5	Session 6		MK#1 DCZ	Session 1	Session 2	Session 3	Session 4	Session 5	Session 6		MK#2 Veh	Session 1	Session 2	Session 3	Session 4	Session 5	Session 6		MK#2 DCZ	Session 1	Session 2	Session 3	Session 4	Session 5	Session 6
-10	100	85.7143	100	62.5	50	100		-10	75	60	100	66.6667	87.5	100		-10	75	81.8182	66.6667	81.8182	100	90		-10	60	83.3333	100	100	90.9091	100
-9	100	100	88.8889	87.5	50	100		-9	100	100	100	83.3333	100	100		-9	87.5	90.9091	88.8889	90.9091	100	100		-9	100	100	88.8889	88.8889	100	100
-8	85.7143	85.7143	66.6667	87.5	100	75		-8	87.5	100	87.5	100	100	33.3333		-8	75	81.8182	88.8889	81.8182	100	60		-8	60	83.3333	66.6667	100	72.7273	90.9091
-7	85.7143	85.7143	88.8889	87.5	50	75		-7	100	80	100	100	100	100		-7	75	81.8182	88.8889	100	90	100		-7	100	83.3333	100	77.7778	81.8182	81.8182
-6	85.7143	100	66.6667	87.5	75	100		-6	87.5	100	87.5	83.3333	75	100		-6	100	81.8182	100	90.9091	100	80		-6	80	83.3333	88.8889	88.8889	100	100
-5	71.4286	100	100	100	75	100		-5	100	100	75	100	75	100		-5	75	72.7273	66.6667	72.7273	90	90		-5	80	66.6667	77.7778	88.8889	100	90.9091
-4	100	100	77.7778	100	75	100		-4	100	100	87.5	83.3333	100	66.6667		-4	100	90.9091	88.8889	100	90	100		-4	100	66.6667	77.7778	77.7778	100	90.9091
-3	100	85.7143	55.5556	87.5	100	87.5		-3	87.5	100	100	100	62.5	66.6667		-3	87.5	90.9091	100	90.9091	100	90		-3	100	66.6667	88.8889	88.8889	72.7273	90.9091
-2	85.7143	85.7143	88.8889	100	100	100		-2	87.5	60	87.5	100	75	100		-2	87.5	100	77.7778	100	90	80		-2	100	100	88.8889	77.7778	100	90.9091
-1	100	100	77.7778	75	75	87.5		-1	100	80	87.5	66.6667	100	100		-1	100	63.6364	88.8889	81.8182	80	80		-1	80	83.3333	77.7778	88.8889	81.8182	100
1	14.2857	14.2857	22.2222	12.5	0	0		1	0	20	0	50	12.5	33.3333		1	12.5	9.09091	11.1111	18.1818	10	20		1	20	16.6667	22.2222	0	27.2727	9.09091
2	28.5714	71.4286	55.5556	75	75	37.5		2	50	40	25	33.3333	25	0		2	37.5	18.1818	55.5556	36.3636	40	70		2	20	33.3333	33.3333	33.3333	36.3636	18.1818
3	71.4286	71.4286	77.7778	50	25	37.5		3	25	80	75	33.3333	25	66.6667		3	37.5	54.5455	33.3333	54.5455	80	80		3	60	33.3333	33.3333	55.5556	27.2727	45.4545
4	71.4286	71.4286	77.7778	87.5	100	75		4	25	20	75	33.3333	37.5	33.3333		4	37.5	72.7273	66.6667	54.5455	70	90		4	20	50	55.5556	77.7778	45.4545	72.7273
5	71.4286	42.8571	55.5556	87.5	100	100		5	62.5	60	75	33.3333	50	33.3333		5	50	54.5455	100	81.8182	90	90		5	0	33.3333	88.8889	44.4444	63.6364	90.9091
6	71.4286	85.7143	66.6667	100	100	75		6	75	40	100	100	62.5	66.6667		6	75	72.7273	66.6667	72.7273	70	80		6	40	16.6667	66.6667	22.2222	72.7273	81.8182
7	85.7143	71.4286	77.7778	87.5	75	87.5		7	75	80	62.5	50	75	66.6667		7	75	90.9091	66.6667	54.5455	80	80		7	60	33.3333	55.5556	66.6667	72.7273	90.9091
8	85.7143	71.4286	88.8889	87.5	50	75		8	50	80	25	83.3333	75	33.3333		8	50	81.8182	88.8889	81.8182	90	100		8	40	33.3333	55.5556	66.6667	72.7273	90.9091
9	100	42.8571	77.7778	87.5	75	75		9	50	80	75	66.6667	87.5	100		9	37.5	63.6364	66.6667	72.7273	90	80		9	60	50	44.4444	77.7778	90.9091	72.7273
10	71.4286	85.7143	66.6667	75	50	100		10	75	100	62.5	66.6667	62.5	33.3333		10	75	90.9091	88.8889	81.8182	100	80		10	20	83.3333	77.7778	55.5556	63.6364	90.9091
trials								trials								trials								trials

## Sheet: Fig. 2e
Pre	Veh								DCZ
	Session 1	Session 2	Session 3	Session 4	Session 5	Session 6	Session 7		Session 1	Session 2	Session 3	Session 4	Session 5	Session 6	Session 7
Mk#1	63.3333	84.4444	65.5556	77.7778	82.2222	74.4444	70		78.8889	70	81.1111	80	67.7778	86.6667	67.7778
Mk#2	70	76.6667	71.1111	61.1111	72.2222	73.3333	63.3333		64.4444	80	66.6667	68.8889	62.2222	74.4444	68.8889
PoE	Veh								DCZ
	Session 1	Session 2	Session 3	Session 4	Session 5	Session 6	Session 7		Session 1	Session 2	Session 3	Session 4	Session 5	Session 6	Session 7
Mk#1	79	70	66	74	76	67	81		61	55	59	58	57	66	70
Mk#2	74	73	69	77	77	62	78		23	65	49	56	61	53	41
PoL	Veh								DCZ
	Session 1	Session 2	Session 3	Session 4	Session 5	Session 6	Session 7		Session 1	Session 2	Session 3	Session 4	Session 5	Session 6	Session 7
Mk#1	94.5455	90	79.0909	87.2727	90	87.2727	96.3636		81.8182	61.8182	80.9091	74.5455	81.8182	94.5455	92.7273
Mk#2	73.6364	79.0909	73.6364	80.9091	77.2727	67.2727	89.0909		63.6364	92.7273	92.7273	79.0909	84.5455	79.0909	82.7273

## Sheet: Fig. 2f
	Veh								DCZ
	Session 1	Session 2	Session 3	Session 4	Session 5	Session 6	Session 7		Session 1	Session 2	Session 3	Session 4	Session 5	Session 6	Session 7
Mk#1	0.190353	0.137672	0.441495	0.256708	0.472906	0.449815	0.244841		0.119825	0.059593	0.109877	0.099681	0.069871	0.171025	0.075035
Mk#2	0.478206	0.161147	0.958983	0.309195	0.141615	0.145236	0.118395		0.056146	0.131936	0.132537	0.200862	0.090549	0.058489	0.095323

## Sheet: Fig. 2g
Pre	Veh							DCZ
	Session 1	Session 2	Session 3	Session 4	Session 5	Session 6		Session 1	Session 2	Session 3	Session 4	Session 5	Session 6
Mk#1	91.4286	92.8572	81.1111	87.5	75	92.5		92.5	88	91.25	88.3333	87.5	86.6667
Mk#2	86.25	83.6364	85.5556	89.0909	94	87		86	81.6667	85.5556	87.7778	90	93.6364
PoE	Veh							DCZ
	Session 1	Session 2	Session 3	Session 4	Session 5	Session 6		Session 1	Session 2	Session 3	Session 4	Session 5	Session 6
Mk#1	51.4286	54.2857	57.7778	62.5	60	50		32.5	44	50	36.6667	30	33.3333
Mk#2	35	41.8182	53.3333	49.0909	58	70		24	33.3333	46.6667	42.2222	40	47.2727
PoL	Veh							DCZ
	Session 1	Session 2	Session 3	Session 4	Session 5	Session 6		Session 1	Session 2	Session 3	Session 4	Session 5	Session 6
Mk#1	82.8571	71.4286	75.5556	87.5	70	82.5		65	76	65	73.3333	72.5	60
Mk#2	62.5	80	75.5556	72.7273	86	84		44	43.3333	60	57.7778	74.5455	85.4545

## Sheet: Fig. 2h
	Veh							DCZ
	Session 1	Session 2	Session 3	Session 4	Session 5	Session 6		Session 1	Session 2	Session 3	Session 4	Session 5	Session 6
Mk#1	0.051255	0.25	0.049492	0.055677	0.10934	0.054659		0.020099	0.020914	0.052488	0.021865	0.012746	0.016786
Mk#2	0.019726	0.041451	0.041243	0.029575	0.147267	0.243247		0.00089	0.011161	0.032684	0.021972	0.030359	0.039603

[truncated: 37 more sheets: Fig. 3c, Fig. 3d, Fig. 3e, Fig. 3f, Fig. 3g, Fig. 3h, Fig. 4c, Fig. 4d, Fig. 4e, Fig. 4f, Fig. 4g, Fig. 4h, Fig. S2a, Fig. S2b, Fig. S2c, Fig. S2d, Fig. S2e, Fig. S2f, Fig. S3a, Fig. S3b …]
